# Supplementary material for: Sugar-Free Milk Chocolate as a Carrier of Omega-3 Polyunsaturated Fatty Acids and Probiotics: A Potential Functional Food for the Diabetic Population
Source: Foods. 2021 Aug 12;10(8):1866. doi: 10.3390/foods10081866 (PMC8392059; doi:10.3390/foods10081866)
Supplement: Supplementary file 1 [file foods-10-01866-s001.zip]

Archive with 1 entries (1 files):
- foods-1297850-supplementary.pdf
